# Supplementary material for: Genetic and Antigenic Diversity of Neisseria meningitidis Serogroup B Strains in Vietnam
Source: Pathogens. 2025 May 15;14(5):487. doi: 10.3390/pathogens14050487 (PMC12114657; doi:10.3390/pathogens14050487)
Supplement: Supplementary file 1 [file pathogens-14-00487-s001.zip]

Archive with 1 entries (1 files):
- pathogens-3593178-supplementary.pdf
